# Supplementary material for: Preparation, Digestion, and Storage of Microencapsulated Nervonic Acid-Enriched Structured Phosphatidylcholine
Source: Molecules. 2025 Apr 30;30(9):2007. doi: 10.3390/molecules30092007 (PMC12073651; doi:10.3390/molecules30092007)
Supplement: Supplementary file 1 [file molecules-30-02007-s001.zip]

Archive with 1 entries (1 files):
- molecules-3588412-supplementary.pdf
